# Supplementary material for: Development of Dry and Liquid Duplex Reagent Mix-Based Polymerase Chain Reaction Assays as Novel Tools for the Rapid and Easy Quantification of Bovine Leukemia Virus (BLV) Proviral Loads
Source: Viruses. 2024 Jun 25;16(7):1016. doi: 10.3390/v16071016 (PMC11281531; doi:10.3390/v16071016)
Supplement: Supplementary file 1 [file viruses-16-01016-s001.zip]

Archive with 1 entries (1 files):
- viruses-3044843-supplementary.pdf
